# Supplementary material for: Differentiation of uterine low-grade endometrial stromal sarcoma from rare leiomyoma variants by magnetic resonance imaging
Source: Sci Rep. 2021 Sep 27;11:19124. doi: 10.1038/s41598-021-98473-z (PMC8476551; doi:10.1038/s41598-021-98473-z)
Supplement: Supplementary file 2 — Supplementary Table S1. [file 41598_2021_98473_MOESM2_ESM.xlsx]

## Sheet: Sheet1
Supplemental Table 1. Magnetic resonance imaging protocols of the seven respective institutions.
			Institution 1	Institution 2	Institution 3	Institution 4	Institution 5	Institution 6	Institution 7
T2WI	Axial	Sequence	FSE	TSE /HASTE	FSE/TSE	HASTE	TSE	TSE	TSE
		TR/TE	3000/110 (3.0T)	4300/90 (TSE)	4400/100	1500/80	4520/100	3000/100	6670/100 (3.0T)
			4000/80 (1.5T)	700/70 (HASTE)					5780/100 (1.5T)
		Thickness	4mm	5-6.5mm	6mm	6mm	7mm	5mm	5-6mm
		FOV	320mm	240mm	250mm	250mm	280mm	220mm	220-230mm
	Sagittal	Sequence	FSE	TSE / PROPELLER	FSE/TSE	HASTE	TSE	TSE	TSE
		TR/TE	3000/110 (3.0T)	4000/70	4200/100	1300/80	3936/100	3000/100	5500/100 (3.0T)
			4000/80 (1.5T)						3960/84 (1.5T)
		Thickness	4mm	4-7mm	6mm	6mm	6mm	5mm	5mm
		FOV	260mm	240mm	250mm	250mm	230mm	250mm	220-270mm
	Coronal	Sequence	FSE	True FISP	NA	HASTE	TSE-SPAIR	B-FFE	TSE
		TR/TE	4500/90 (3.0T)	400/2		1400/80	5010/100	4.5/2.5	NA
			4300/100 (1.5T)						4000/84 (1.5T)
		Thickness	3mm	5-5.5mm		5mm	5mm	7mm	5mm
		FOV	200mm	300mm		250mm	280mm	320mm	270mm
T1WI		Planes	Sagittal	Axial	Sagittal	Sagittal	Axial	Sagittal	Axial
		Sequence	FSE	SPAIR	SPAIR	SPIR	THRIVE	TSE	SPIR
		TR/TE	660/11	480/10	680/9	500/12	6.0/2.9	480/8	580/7
		Thickness	4mm	5-6.5mm	8mm	6mm	10mm	8mm	5-6mm
		FOV	260mm	240mm	280mm	250mm	300mm	250mm	230-270mm
CE-T1WI		Planes	Axial and sagittal	Sagittal	Axial and sagittal	Sagittal	Axial and sagittal	NA	NA
		Sequence	VIBE	SPAIR	SPAIR	SPIR	SPIR
		TR/TE	3.4/1.6	540/8	690/8	675/10	426/13
		Thickness	2mm	4-7mm	8-9mm	6mm	6-7mm
		FOV	320mm	240mm	280mm	250mm	230 - 280mm
DWI		Planes	Sagittal	Axial	Axial	Axial	Axial	Axial	Axial
		B values	0, 100, 500, and 1000 s/mm2	0 and 1000 s/mm2	0 and 1000 s/mm2	0 and 1000 s/mm2	0 and 1000 s/mm2	0 and 1000 s/mm2	0 and 1000 s/mm2
		TR/TE	5000/70 (3.0T)	10000/70 (3.0T)	4730/65	2300/81	3333/70	6900/70	6650/55 (3.0T)
			3000/70 (1.5T)	5000/80 (1.5T)					5180/68 (1.5T)
		Thickness	4mm	5-6.5mm	9mm	6mm	7mm	4mm	5mm
		FOV	260mm	350mm	320mm	250mm	380mm	320mm	350mm
Machines			Prisma (3.0T), Siemens	Verio (3.0T), Siemens	Signa Excite (1.5T), GE	Avanto (1.5T), Siemens	Achieva (1.5T), Philips	Intera (1.5T), Philips	Achieva (3.0T), Philips
			Skyra (3.0T), Siemens	Avanto (1.5T), Siemens	Intera (1.5T), Philips		Intera (1.5T), Philips		Achieva (1.5T), Philips
			Trio (3.0T), Siemens	Essenza (1.5T)					Signa HDxt (1.5T), GE
			Avanto (1.5T), Siemens	Intera (1.5T), Philips
T2WI = T2-weighted imaging, FSE = fast spin echo, TSE = turbo spin echo, HASTE = half-Fourier acquisition single-shot turbo spin echo, TR = repetition time, TE = echo time, T = tesla, FOV = field of view, PROPELLER = periodically rotated overlapping parallel lines with enhanced reconstruction, FISP = fast imaging with steady state precession, SPAIR = spectral attenuated inversion recovery, B-FFE …
