# Supplementary material for: Differentiation of uterine low-grade endometrial stromal sarcoma from rare leiomyoma variants by magnetic resonance imaging
Source: Sci Rep. 2021 Sep 27;11:19124. doi: 10.1038/s41598-021-98473-z (PMC8476551; doi:10.1038/s41598-021-98473-z)
Supplement: Supplementary file 3 — Supplementary Table S2. [file 41598_2021_98473_MOESM3_ESM.xlsx]

## Sheet: Sheet1
	Supplemental Table 2. Two readers' evaluations of magnetic resonance imaging features for false-positive cases of the pre-defined MRI system.
				Reader 1	Reader 2
	T2-weighted image			N=14	N=13
		Main site
			Intramural	12(86%)	12(92%)
			Submucosal	0 (0%)	0 (0%)
			Subserosal	2 (14%)	1 (8%)
		Tumor size (mm, median, range)		96, 54-172	88, 11-191
		Nodular and/or irregular border		10 (71%)	8 (62%)
		Extrauterine involvement		1 (7%)	2 (8%)
		Worm-like nodular extension		7 (50%)	8 (62%)
		Intra-tumoral low SI bands*		7 (50%)	9 (69%)
		Low SI rim		9 (64%)	6 (46%)
		Speckled appearance*		12 (86%)	4 (31%)
		Cystic and/or necrotic change*		7 (50%)	4 (31%)
		Higher SI than outer myometrium		2 (14%)	4 (31%)
	T1-weighted image
		Tumoral hemorrhage		3 (21%)	2 (8%)
	ADC map			N=14	N=13
		ADC value (x10-6mm2/sec, median, range)*		1914,750-1750	829, 456-1709
		Normalized ADC value (median, range)*		0.38, 0.29-0.68	0.29, 0.18-0.53
	Contrast enhanced T1-weighted images			N=9	N=12
		Heterogeneous tumor enhancement		6 (67%)	8 (67%)
	SI = signal intensity, ADC = apparent diffusion coefficient.
